# Supplementary material for: A Facile Synthesis of Red-Shifted Bis-Quinoline (BisQ) Surrogate Base
Source: Molecules. 2024 Aug 31;29(17):4136. doi: 10.3390/molecules29174136 (PMC11397033; doi:10.3390/molecules29174136)
Supplement: Supplementary file 1 [file molecules-29-04136-s001.zip]

Archive with 1 entries (1 files):
- molecules-3162967-supplementary.pdf
